# Supplementary material for: An Outbreak of Equine Herpesvirus-4 in an Ecological Donkey Milk Farm in Romania
Source: Vaccines (Basel). 2022 Mar 18;10(3):468. doi: 10.3390/vaccines10030468 (PMC8953855; doi:10.3390/vaccines10030468)
Supplement: Supplementary file 1 [file vaccines-10-00468-s001.zip]

Archive with 1 entries (1 files):
- vaccines-1618324-supplementary.pdf
